# Supplementary material for: Tissue Sheet Engineered Using Human Umbilical Cord-Derived Mesenchymal Stem Cells Improves Diabetic Wound Healing
Source: Int J Mol Sci. 2022 Oct 21;23(20):12697. doi: 10.3390/ijms232012697 (PMC9604116; doi:10.3390/ijms232012697)
Supplement: Supplementary file 1 [file ijms-23-12697-s001.zip]

Archive with 1 entries (1 files):
- ijms-1969967-supplementary.pdf
